# Supplementary material for: Genome and evolution of Tibet orbivirus, TIBOV (genus Orbivirus, family Reoviridae)
Source: Front Cell Infect Microbiol. 2024 Mar 5;14:1327780. doi: 10.3389/fcimb.2024.1327780 (PMC10950067; doi:10.3389/fcimb.2024.1327780)
Supplement: Supplementary file 2 [file DataSheet_2.xlsx]

## Sheet: Table S1 ReoviridaeVP1
Genus	Species	Abbreviation	Strain/Serotype	Accession No.
Genus Phytoreovirus	Rice dwarf virus	RDV-A	A	BAA14222
Genus Phytoreovirus	Rice dwarf virus	RDV-Ch	Chinese	AAB18743
Genus Phytoreovirus	Rice dwarf virus	RDV-H	H	BAA01074
Genus Rotavirus	Rotavirus A (Bovine rotavirus A)	BoRV-A/UK	UK WT BRV4A	CAA39085
Genus Rotavirus	Rotavirus A (Bovine rotavirus A)	SiRV-A/SA11	Simian	AAC58684
Genus Rotavirus	Rotavirus C (Bovine rotavirus C)	PoRV-C/Co	Co	AAB00801
Genus Seadornavirus	Banna virus	BAV	BAV-Ch	AAF77631
Genus Seadornavirus	Kadipiro virus	KDV	JKT-7075	AAF78848
Genus Seadornavirus	Liao ning virus	LNV	LNSV-NE9731	AAQ83562
Genus Cardoreovirus	Eriocheir sinensis reovirus	ESRV	905	AAT11887
Genus Mimoreovirus	Micromonas pusilla reovirus	MPRV	MPRV	AAZ94041
Genus Aquareovirus	Aquareovirus A (Chum salmon reovirus)	CSRV	CSRV	AAL31497
Genus Aquareovirus	Aquareovirus A (Striped bass reovirus)	SBRV	SBRV	AAM93410
Genus Aquareovirus	Aquareovirus C (Grass carp reovirus)	GCRV	GCRV	AAG10436
Genus Aquareovirus	Aquareovirus C (Golden shiner reovirus)	GSRV	GSRV	AAM92745
Genus Aquareovirus	Aquareovirus G (Golden ide reovirus)	GIRV	GIRV	AAM93415
Genus Cypovirus	Dendrlymus punctatus cytoplas-mic polyhedrosis virus-1	DsCPV-1	DsCPV-1	AAN46860
Genus Cypovirus	Lymantria dispar cytoplasmic polyhedrosis virus-14	LdCPV-14	LdCPV-14	AAK73087
Genus Coltivirus	Colorado tick fever virus	CTFV	Florio	AAK00595
Genus Coltivirus	Eyach virus	EYAV	Fr578	AAM18342
Genus Dinovernavirus	Aedes pseudoscutellaris reovirus	APRV	APRV	AAZ94068
Genus Fijivirus	Nilaparvata lugens reovirus	NLRV-Iz	Izumo	BAA08542
Genus Mycoreovirus	Mycoreovirus 1 (Cryphonectria parasitica reovirus)	CpMYRV-1	9B21	AAP45577
Genus Mycoreovirus	Mycoreovirus 3 (Rosellinia anti-rot virus)	RnMYRV-3	RArV	BAC98431
Genus Orthoreovirus	Mammalian orthoreovirus 1	MRV-1	Lang	AAA47234
Genus Orthoreovirus	Mammalian orthoreovirus 2	MRV-2	Jones	AAA47245
Genus Orthoreovirus	Mammalian orthoreovirus 3	MRV-3	Dearing	AAA47255
Genus Orthoreovirus	Mammalian orthoreovirus 4	MRV-4	Ndelle	AAL36027
Genus Oryzavirus	Rice ragged stunt virus	RRSV-Th	Thai	AAC36456
Genus Orbivirus	St Croix River virus	SCRV	SCRV	AAG34363
Genus Orbivirus	African horse sickness virus	AHSV-9	AHSV-9/serotype9	AAC40586
Genus Orbivirus	Palyam virus	PALV	Chuzan	BAA76549
Genus Orbivirus	Bluetongue virus 2	BTV-2	BTV-2IT(L)/serotype2	AEO19856
Genus Orbivirus	Bluetongue virus 4	BTV-4	BTV-4IT(L)/serotype4	AEO19832
Genus Orbivirus	Bluetongue virus	BTV-6	USA2006/01/serotype6	ADI49561
Genus Orbivirus	Bluetongue virus 9	BTV-9	BTV-9IT(L)/serotype9	AEO19808
Genus Orbivirus	Bluetongue virus	BTV-12	BTV12/PT/2003/serotype12	ADD62087
Genus Orbivirus	Tibet orbivirus	TIBOV	SX-2017a	AQM73711
Genus Orbivirus	Tibet orbivirus	TIBOV	D181/2008	AKV89254
Genus Orbivirus	Tibet orbivirus	TIBOV	XZ0906	AHE77361
Genus Orbivirus	Tibet orbivirus	TIBOV	XZ0923	*
Genus Orbivirus	Tibet orbivirus	TIBOV	KSB-8/C/09	BCI65134
Genus Orbivirus	Tibet orbivirus	TIBOV	KSB-3/C/10	BCI65124
Genus Orbivirus	Tibet orbivirus	TIBOV	HN11121	*
Genus Orbivirus	Tibet orbivirus	TIBOV	P110	QDE10797
Genus Orbivirus	Tibet orbivirus	TIBOV	YN12246	ALB24936
Genus Orbivirus	Tibet orbivirus	TIBOV	DH13C120	APT68074
Genus Orbivirus	Tibet orbivirus	TIBOV	YN15-283-01	QXO97782
Genus Orbivirus	Tibet orbivirus	TIBOV	HNQZ1927	*
Genus Orbivirus	Tibet orbivirus	TIBOV	V290/YNSZ	UWW10728
Genus Orbivirus	Tibet orbivirus	TIBOV	V298/YNJH	UWW10739
Genus Orbivirus	Tibet orbivirus	TIBOV	YNV/17-14	WFJ08440
Genus Orbivirus	Tibet orbivirus	TIBOV	YNV/KM-1	WFJ08450
*：The viral genome sequence information provided in this study.

## Sheet: Table S2 orbivirus
属	Species	Abbreviation	Strain/Serotype	Accession No.
				VP1(RDRP)	VP3(T2)
Orbivirus	African horsesickness virus	AHSV-1	HS29-62/serotype1	ACJ06244	ACJ06246
	African horsesickness virus	AHSV-2	HS 02-07/serotype2	ACI41990	NA
	African horsesickness virus	AHSV-4	HS32-62/serotype4	AFK24716	AFK24718
	African horsesickness virus	AHSV-9	E41-02(Or)/serotype9	AAC40586	NA
	Bluetongue virus	BTV-1	SZ97-1/serotype1	AEU03956	NA
	Bluetongue virus	BTV-1A	Australia	NA	P20608
	Bluetongue virus	BTV-2	BTV-2IT(L)/serotype2	AEO19856	NA
	Bluetongue virus	BTV-4	BTV-4IT(L)/serotype4	AEO19832	NA
	Bluetongue virus	BTV-9	BTV-9IT(L)/serotype9	AEO19808	NA
	Bluetongue virus	BTV-12	BTV12-PT2003/serotype12	ADD62087	NA
	Bluetongue virus	BTV-13	USA	NA	Q65750
	Bluetongue virus	BTV-1S	South Africa	NA	P56582
	Bluetongue virus	BTV-17	USA	NA	P03539
	Broadhaven virus	BRDV	BRDV	NA	P35934
	Changuinola virus	CGLV	CGLV/BE AN 28873	YP_008719926	NA
	Corriparta virus	CORV	AUS1960/01/CORV-MRM1	YP_009507680	YP_009507675
	Epizootic hemorrhagic disease virus	EHDV-1	New Jersey/serotype1	YP_003240108	NA
	Epizootic hemorrhagic disease virus	EHDV-2	Alberta/serotype2	NA	CAN89097
	Epizootic hemorrhagic disease virus	EHDV-2	Ibaraki/serotype2	CAN99557	NA
	Epizootic hemorrhagic disease virus	EHDV-6	318/serotype6	CAN99556	NA
	Epizootic hemorrhagic disease virus	EHDV-7	CSIRO 775/serotype7	CAN99553	CAN89141
	Equine encephalosis virus	EEV	HS103-06	ACJ06234	NA
	Eubenangee virus	EUBV	AUS1963/01	AFH41509	AFH41511
	Great Island virus	GIV	CanAr-42	ADM88592	ADM88593
	Itupiranga virus	ITUV	BeAr312086	ADP88657	NA
	Kemerovo virus	KEMV	EgAn 1169-61	NA	ADM88610
	Lipovnik virus	LIPV	CzArLip-91	NA	ADM88604
	Matucare virus	MATV	MARU21343	ADP88658	NA
	Middle point orbivirus	MPOV	DPP4440	NA	ABU95015
	Orungo virus	ORUV	UGMP 359	YP_009507718	NA
	Palyam virus	PALV	Chuzan	BAA76549	BAA34936
	Peruvian horse sickness virus	PHSV	PHSV	NA	ABB72771
	St Croix River virus	SCRV	SCRV	AAG34363	AAG34364
	Stretch Lagoon	SLOV	K49460	NA	ACH91291
	Tribec virus	TRBV	TRBV	NA	ADM88607
	Umatilla virus	UMAV	USA1969/01	AEE98368	AEE98369
	Wallal virus	WALV	AUS1978/09	AIT55702	AIT55704
	Warrego virus	WARV	AUS1969/01	YP_009507729	YP_009507730
	Warrego virus	WARV	948	NA	AGX86083
	Wongorr virus	WGRV	205783	UBB38830	UBB38831
	Wongorr virus	WGRV	mrm13443	NA	AAB47240
	Wongorr virus	WGRV	V199	NA	AAB47239
	Yunnan orbivirus	YUOV	YOV-77-2	YP_443925	YP443926
	Tibet orbivirus	TIBOV	SX-2017a	AQM73711	AQM73713
	Tibet orbivirus	TIBOV	D181/2008	AKV89254	AKV89256
	Tibet orbivirus	TIBOV	XZ0906	AHE77361	AHE77363
	Tibet orbivirus	TIBOV	XZ0923	*	*
	Tibet orbivirus	TIBOV	KSB-8/C/09	BCI65134	BCI65136
	Tibet orbivirus	TIBOV	KSB-3/C/10	BCI65124	BCI65126
	Tibet orbivirus	TIBOV	HN11121	*	*
	Tibet orbivirus	TIBOV	P110	QDE10797	QDE10799
	Tibet orbivirus	TIBOV	YN12246	ALB24936	ALB24937
	Tibet orbivirus	TIBOV	DH13C120	APT68074	APT68076
	Tibet orbivirus	TIBOV	YN15-283-01	QXO97782	QXO97784
	Tibet orbivirus	TIBOV	HNQZ1927	*	*
	Tibet orbivirus	TIBOV	V290/YNSZ	UWW10728	UWW10730
	Tibet orbivirus	TIBOV	V298/YNJH	UWW10739	UWW10741
	Tibet orbivirus	TIBOV	YNV/17-14	WFJ08440	WFJ08442
	Tibet orbivirus	TIBOV	YNV/KM-1	WFJ08450	WFJ08452
	*：The viral genome sequence information provided in this study； NA：This sequence was not used
